# Supplementary material for: Molecular characterization and resistance mechanisms of ertapenem-non-susceptible carbapenem-resistant Klebsiella pneumoniae co-harboring ESBLs or AmpC enzymes with porin loss or efflux pump overexpression
Source: J Bacteriol. 2025 Jun 13;207(7):e00148-25. doi: 10.1128/jb.00148-25 (PMC12288452; doi:10.1128/jb.00148-25)
Supplement: Supplemental material — Results for all strains. [file jb.00148-25-s0001.xls]

## Sheet: Sheet1
Isolate no.	ESBL production	AmpC production	MIC（mg/L）			β-lactamases	OMP genes	Results of SDS-PAGE electrophoresis of membrane porin		Transcriptional levels of membrane porins		efflux pumps genes	Transcriptional levels of efflux pump genes
			ETP	IMP	MEM			Ompk35	Ompk36	ompK36	ompK35		toIC	acrAB	acrA	ketM	kdeA	kpnE
1	NEG	NEG	＞4	≤0.25	2	TEM、SHV、CTX-M-15	OmpK35、OmpK36	Loss of protein expression	Loss of protein expression	0.103908	0.041161	kdeA、ketM、kpnE、acrAB、acrA、tolC	2.36042	2.00866	4.75755	0.746823	1.24551	0.215331
8	POS	NEG	4	≤0.25	≤1	TEM、SHV、CTX-M-15	OmpK35	Normal protein expression	Loss of protein expression	0.0126122	0.006637	kdeA、ketM、kpnE、acrAB、acrA、tolC	0.661826	0.418681	0.833194	0.789564	0.113607	0.472395
64	POS	NEG	＞4	≤0.25	2	TEM、SHV、CTX-M-15	OmpK35、OmpK36	Loss of protein expression	Loss of protein expression	0.190763	0.002454	kdeA、ketM、kpnE、acrAB、acrA、tolC	2.77252	0.997714	2.83336	0.899191	0.872605	0.893363
76	POS	NEG	＞4	≤0.25	≤1	TEM、CTX-M-15	OmpK36	Loss of protein expression	The protein expression decreased	2.09505	0.0369883	kdeA、ketM、kpnE、acrA	0.0265761	0.112858	0.535138	0.754048	1.26394	0.0453176
77	POS	NEG	＞4	≤1	4	TEM、SHV、CTX-M-15	OmpK35	Normal protein expression	Loss of protein expression	0.0221751	2.75508e-05	kdeA、ketM、kpnE、acrAB、acrA、tolC	1.1136	0.972482	2.63284	1.33464	1.17813	0.636222
88	POS	NEG	＞4	≤0.25	≤1	TEM、SHV、CTX-M-15	OmpK35、OmpK36	Loss of protein expression	Loss of protein expression	0.0255933	0.001887	kdeA、ketM、kpnE、acrAB、acrA、tolC	0.611766	0.0482431	0.712454	2.30104	0.693022	0.534243
102	POS	NEG	4	≤0.25	≤1	SHV、CTX-M-15、DHA2	OmpK35、OmpK36	Loss of protein expression	The protein expression was normal, but the location was variant	0.388325	0.017712	kdeA、ketM、kpnE、acrAB、AcrA、tolC	1.92792	1.03145	5.34781	5.85705	1.01451	1.22441
104	NEG	NEG	＞4	4	4	TEM、SHV、DHA2	OmpK35、OmpK36	Loss of protein expression	Loss of protein expression	0.000173636	0.00034914	kdeA、ketM、kpnE、acrAB、AcrA、tolC	6.07617	6.80208	12.7471	4.55292	1.1664	1.75206
110	POS	NEG	＞4	≤1	4	TEM、SHV、CTX-M-15	OmpK35、OmpK36	Loss of protein expression	Loss of protein expression	0.0309464	0.0173834	kdeA、ketM、kpnE、acrAB、AcrA、tolC	1.71988	1.65762	5.75406	1.61596	0.519084	0.271588
114	POS	NEG	2	≤0.25	≤1	TEM、SHV、CTX-M-15	OmpK35、OmpK36	Loss of protein expression	The protein expression decreased	0.0285712	0.00892305	kdeA、ketM、kpnE、acrAB、AcrA、tolC	0.0979271	0.0923646	0.391167	0.166061	0.184169	1.01517
B5	NEG	POS	1	≤0.25	≤1	SHV	OmpK35、OmpK36	Loss of protein expression	The protein expression decreased	1.02552	0.0965107	kdeA、ketM、kpnE、acrAB、AcrA、tolC	1.40004	0.891841	6.25453	0.283855	2.00653	0.393566
B14	POS	POS	4	≤0.25	≤0.06	TEM、SHV、CTX-M-2、CTX-M-9、DHA2	OmpK35、OmpK36	Loss of protein expression	Normal protein expression	0.243165	0.00109717	kdeA、ketM、kpnE、acrAB、AcrA、tolC	2.41168	0.122566	5.71027	0.203998	1.90464	0.113741
B15	POS	NEG	2	≤0.25	≤1	TEM、SHV、CTX-M-2、CTX-M-9	OmpK35、OmpK36	Loss of protein expression	Normal protein expression	60.3725	90.3888	kdeA、ketM、kpnE、acrAB、AcrA、tolC	3.87654	2.07502	19.4038	1.98182	4.07291	0.647662
B16	NEG	POS	4	≤0.25	≤1	TEM、SHV、DHA2	OmpK35、OmpK36	Loss of protein expression	The protein expression decreased	0.123977	0.021534	kdeA、ketM、kpnE、acrAB、AcrA、tolC	0.877012	1.67181	2.15127	0.761998	0.721285	0.566915
B17	POS	NEG	2	≤0.25	≤0.06	TEM、SHV、CTX-M-15	OmpK35、OmpK36	Loss of protein expression	Loss of protein expression	0.297092	0.00295954	kdeA、ketM、kpnE、acrAB、AcrA、tolC	2.11867	3.96415	2.23196	0.677882	0.988	0.735404
13	POS	NEG	＞4	≤0.25	1	TEM、SHV、CTX-M-15	OmpK35、OmpK36	Loss of protein expression	Loss of protein expression	0.357039	0.00697729	kdeA、ketM、kpnE、acrAB、tolC	0.163774	0.119019	4.45322	1.17053	0.753009	0.759842
111	POS	NEG	＞4	≤0.25	≤1	TEM、SHV	OmpK35、OmpK36	Loss of protein expression	The protein expression decreased	54.4378	76.9485	kdeA、ketM、kpnE、acrAB、AcrA、tolC	2.37162	2.70756	1.12167	0.401138	1.03356	0.350467
B7	NEG	POS	1	≤0.25	≤0.06	TEM、SHV、DHA2	OmpK35、OmpK36	Loss of protein expression	The protein expression decreased	0.700957	0.0360069	kdeA、ketM、kpnE、acrAB、AcrA、tolC	0.175726	0.247776	1.32716	0.563734	0.937258	0.199985
B18	POS	NEG	1	≤1	≤0.06	TEM、CTX-M-15、DHA2	OmpK36	Loss of protein expression	Normal protein expression	0.120663	6.35759e-05	kdeA、ketM、kpnE、AcrA	1.22146	3.6798	5.39179	1.0297	0.598939	0.564873
B25	POS	NEG	1	≤0.25	≤0.06	TEM、SHV、CTX-M-15、DHA2	OmpK35、OmpK36	Loss of protein expression	Normal protein expression	37.7125	55.3071	kdeA、ketM、kpnE、acrAB、AcrA、tolC	0.203777	1.0212	0.892763	2.31993	0.331562	0.580472
B27	NEG	POS	1	≤1	≤0.06	TEM、SHV、DHA2	OmpK35、OmpK36	Normal protein expression	Normal protein expression	0.0588529	0.0101054	kdeA、ketM、kpnE、acrAB、AcrA、tolC	0.33779	0.608099	7.33496	8.32314	1.04146	0.668445
B30	POS	NEG	4	≤0.25	1	TEM、SHV、CTX-M-15	OmpK35、OmpK36	Loss of protein expression	Normal protein expression	1.55635	0.0831439	kdeA、ketM、kpnE、acrAB、AcrA、tolC	0.44148	0.176147	0.849107	1.00967	0.57386	0.805097
B32	POS	NEG	1	≤1	≤1	TEM、SHV、CTX-M-15	OmpK35、OmpK36	Loss of protein expression	Loss of protein expression	6.02839	0.3557	kdeA、ketM、kpnE、acrAB、AcrA、tolC	0.39224	0.9115	1.77376	0.94702	0.774337	0.69014
B33	POS	NEG	＞4	≤0.25	≤1	TEM、SHV、CTX-M-2、CTX-M-9、DHA2	OmpK35、OmpK36	Loss of protein expression	Loss of protein expression	1.77543	1.88028	kdeA、ketM、kpnE、acrAB、AcrA、tolC	2.67162	0.533926	0.523225	0.722361	0.866903	3.20692
B34	POS	NEG	2	≤1	≤1	TEM、SHV、CTX-M-2、CTX-M-9	OmpK35、OmpK36	Loss of protein expression	Normal protein expression	0.506309	0.275121	kdeA、ketM、kpnE、acrAB、AcrA、tolC	0.490079	1.25453	19.7654	1.35662	2.59237	0.4818
B3	POS	NEG	1	≤0.25	≤0.06	TEM、SHV、CTX-M-15	OmpK35、OmpK36	Loss of protein expression	Normal protein expression	15.5712	18.5338	kdeA、ketM、kpnE、acrAB、AcrA、tolC	0.137975	0.117297	2.6024	3.11122	1.21405	10.6427
B4	POS	POS	1	≤0.25	≤0.06	TEM、SHV、CTX-M-15、DHA2	OmpK35、OmpK36	Loss of protein expression	The protein expression decreased	6.97998	7.14125	kdeA、ketM、kpnE、acrAB、AcrA、tolC	2.33608	5.56182	0.417189	1.12869	1.03475	1.00808
B13	NEG	NEG	1	≤0.25	≤0.06	SHV、DHA2	OmpK35、OmpK36	Loss of protein expression	The protein expression decreased	0.000704443	0.00747938	kdeA、ketM、kpnE、acrAB、AcrA、tolC	0.927446	1.1694	0.437187	0.769199	0.0472693	0.49958
B29	POS	POS	1	2	<0.125	TEM、SHV、CTX-M-2、CTX-M-15、DHA2	OmpK35、OmpK36	Loss of protein expression	Normal protein expression	0.02617	0.0517922	kdeA、ketM、kpnE、acrAB、AcrA、tolC	0.662278	0.726995	1.49422	0.716086	0.640291	0.417657
B35	NEG	POS	1	≤0.25	≤0.06	TEM、SHV、DHA2	OmpK35、OmpK36	Normal protein expression	Normal protein expression	1.06838	0.895912	kdeA、ketM、kpnE、acrAB、AcrA、tolC	1.20657	0.963035	4.47125	0.550683	1.80011	0.387666
